# Supplementary material for: Optimization of In Vitro Germination, Viability Tests and Storage of Paeonia ostii Pollen
Source: Plants (Basel). 2023 Jun 27;12(13):2460. doi: 10.3390/plants12132460 (PMC10346979; doi:10.3390/plants12132460)
Supplement: Supplementary file 1 [file plants-12-02460-s001.zip]

Archive with 1 entries (1 files):
- plants-2402934-supplementary.pdf
